# Supplementary material for: Age at Menarche and Risk of Hypertensive Disorders of Pregnancy: A Retrospective Cohort Study
Source: Clin Pract. 2026 Jan 29;16(2):32. doi: 10.3390/clinpract16020032 (PMC12939861; doi:10.3390/clinpract16020032)
Supplement: Supplementary file 1 [file clinpract-16-00032-s001.zip]

Archive with 7 entries (7 files):
- Figure S2_DAG.pdf
- FigureS1_Flow Chart.pdf
- Table S1.pdf
- Table S2.pdf
- Table S3.pdf
- Table S4.pdf
- Table S5.pdf
